# Supplementary material for: Head-to-Head Comparison of Meril Myval Series Balloon-Expandable and Abbott Portico Series Self-Expanding Transcatheter Aortic Valves—A Single-Center Experience
Source: Medicina (Kaunas). 2025 Aug 6;61(8):1419. doi: 10.3390/medicina61081419 (PMC12388230; doi:10.3390/medicina61081419)
Supplement: Supplementary file 1 [file medicina-61-01419-s001.zip]

Archive with 1 entries (1 files):
- medicina-3725155-supplementary.pdf
